# Supplementary material for: Development and Validation of an Immune-Related Prognostic Signature for Laryngeal Squamous Cell Carcinoma
Source: J Clin Med. 2026 Jul 9;15(14):5382. doi: 10.3390/jcm15145382 (PMC13412633; doi:10.3390/jcm15145382)
Supplement: Supplementary file 1 [file jcm-15-05382-s001.zip]

Archive with 6 entries (6 files):
- Supplementary Figure S1 External validation of the three-gene signature in the GSE27020 cohort.tif
- Supplementary Table S1.xlsx
- Supplementary Table S2.xlsx
- Supplementary Table S3.xlsx
- Supplementary Table S4.xlsx
- Supplementary Table S5.xlsx
