# Supplementary material for: Development and Validation of an Immune-Related Prognostic Signature for Laryngeal Squamous Cell Carcinoma
Source: J Clin Med. 2026 Jul 9;15(14):5382. doi: 10.3390/jcm15145382 (PMC13412633; doi:10.3390/jcm15145382)
Supplement: Supplementary file 1 [file jcm-15-05382-s001.zip › Supplementary Table S1.xlsx]

## Sheet: Sheet1
Supplementary Table S1: Clinical information of TCGA cohort
Variable	Case, n
Age
>60y	47
≤60y	64
Gender
Male	91
Female	20
Grade
G1-G2	82
G3	29
Status
Alive	61
Dead	50
TNM Stage
I-II	12
III-IV	86
Not available	13
T classification
T1-2	20
T3-4	78
Not available	13
N classification
N0	43
N+	55
Not available	13
