# Supplementary material for: Development and Validation of an Immune-Related Prognostic Signature for Laryngeal Squamous Cell Carcinoma
Source: J Clin Med. 2026 Jul 9;15(14):5382. doi: 10.3390/jcm15145382 (PMC13412633; doi:10.3390/jcm15145382)
Supplement: Supplementary file 1 [file jcm-15-05382-s001.zip › Supplementary Table S2.xlsx]

## Sheet: subnetwork 1
Supplementary Table S2: Enrichment analysis of subnetworks
GO	ID	Description	p.adjust		KEGG	Description	p.adjust
MF	GO:0008009	chemokine activity	9.43481e-18		hsa04061	Viral protein interaction with cytokine and cytokine receptor	2.86656e-21
BP	GO:0070098	chemokine-mediated signaling pathway	6.66958e-17		hsa04062	Chemokine signaling pathway	3.89066e-17
BP	GO:1990868	response to chemokine	1.3022e-16		hsa04060	Cytokine-cytokine receptor interaction	4.05672e-16
BP	GO:1990869	cellular response to chemokine	1.3022e-16		hsa04672	Intestinal immune network for IgA production	9.54759e-08
MF	GO:0042379	chemokine receptor binding	4.42448e-16		hsa04080	Neuroactive ligand-receptor interaction	4.58819e-07
MF	GO:0001664	G protein-coupled receptor binding	9.26718e-14		hsa04620	Toll-like receptor signaling pathway	0.00259984
MF	GO:0005125	cytokine activity	2.28236e-13		hsa05323	Rheumatoid arthritis	0.022662
MF	GO:0048018	receptor ligand activity	2.26166e-12		hsa04064	NF-kappa B signaling pathway	0.0270758
MF	GO:0005126	cytokine receptor binding	3.49413e-12		hsa04668	TNF signaling pathway	0.0270758
MF	GO:0030545	receptor regulator activity	3.62133e-12		hsa05163	Human cytomegalovirus infection	0.0270758

## Sheet: subnetwork 2
Supplementary Table 2: Enrichment analysis of subnetworks
GO	ID	Description	p.adjust		KEGG	Description	p.adjust
MF	GO:0005126	cytokine receptor binding	1.36321e-14		hsa04211	Longevity regulating pathway	0.0490743
MF	GO:0048018	receptor ligand activity	2.3377e-13		hsa05160	Hepatitis C	0.0480968
MF	GO:0030545	receptor regulator activity	4.79023e-13		hsa04012	ErbB signaling pathway	0.0445864
MF	GO:0005125	cytokine activity	2.03698e-12		hsa04662	B cell receptor signaling pathway	0.0415405
BP	GO:0018108	peptidyl-tyrosine phosphorylation	8.30488e-12		hsa05226	Gastric cancer	0.0415405
BP	GO:0018212	peptidyl-tyrosine modification	8.30488e-12		hsa04550	Signaling pathways regulating pluripotency of stem cells	0.0371892
BP	GO:0071902	positive regulation of protein serine/threonine kinase activity	3.51617e-11		hsa05133	Pertussis	0.0348643
BP	GO:0002521	leukocyte differentiation	4.18248e-11		hsa05220	Chronic myeloid leukemia	0.0348643
BP	GO:0071900	regulation of protein serine/threonine kinase activity	4.38628e-10		hsa05170	Human immunodeficiency virus 1 infection	0.0345243
BP	GO:0043410	positive regulation of MAPK cascade	6.8065e-10		hsa05223	Non-small cell lung cancer	0.031385

## Sheet: subnetwork 3
Supplementary Table 2: Enrichment analysis of subnetworks
GO	Description	p.adjust		KEGG	Description	p.adjust
MF	cytokine receptor binding	2.73269e-09		hsa04060	Cytokine-cytokine receptor interaction	5.76209e-06
BP	regulation of leukocyte activation	1.44167e-08		hsa04080	Neuroactive ligand-receptor interaction	0.000126019
BP	regulation of vasoconstriction	1.44167e-08		hsa04630	JAK-STAT signaling pathway	0.000301524
BP	positive regulation of leukocyte activation	1.44718e-08		hsa04917	Prolactin signaling pathway	0.000472396
BP	positive regulation of cell activation	1.75785e-08		hsa04062	Chemokine signaling pathway	0.000549724
BP	T cell activation	2.545e-08		hsa04061	Viral protein interaction with cytokine and cytokine receptor	0.00177378
BP	positive regulation of blood circulation	2.9543e-08		hsa05164	Influenza A	0.00201905
BP	vasoconstriction	3.45798e-08		hsa05321	Inflammatory bowel disease	0.00304861
BP	negative regulation of blood vessel diameter	6.48088e-08		hsa05167	Kaposi sarcoma-associated herpesvirus infection	0.00304861
BP	regulation of cell-cell adhesion	6.48088e-08		hsa04020	Calcium signaling pathway	0.0034199
