# Supplementary material for: Development and Validation of an Immune-Related Prognostic Signature for Laryngeal Squamous Cell Carcinoma
Source: J Clin Med. 2026 Jul 9;15(14):5382. doi: 10.3390/jcm15145382 (PMC13412633; doi:10.3390/jcm15145382)
Supplement: Supplementary file 1 [file jcm-15-05382-s001.zip › Supplementary Table S3.xlsx]

## Sheet: Sheet1
Supplementary Table S3: The sequences of all primers used in this study.
ID	PDGFA	PPARG	TNFRSF4	GAPDH
Forward primer(5'-3')	ATACCTCGCCCATGTTCTGG	CTGACCAAAGCAAAGGCGAG	GCAATAGCTCGGACGCAATCT	GATGCCCCCATGTTCGTCAT
Reverse primer(5'-3')	ATGCTGTGGATCTGACTGCG	AGCCCTGAAAGATGCGGATG	GAGGGTCCCTGTGAGGTTCT	TAAGCAGTTGGTGGTGCAGG
