# Supplementary material for: Development and Validation of an Immune-Related Prognostic Signature for Laryngeal Squamous Cell Carcinoma
Source: J Clin Med. 2026 Jul 9;15(14):5382. doi: 10.3390/jcm15145382 (PMC13412633; doi:10.3390/jcm15145382)
Supplement: Supplementary file 1 [file jcm-15-05382-s001.zip › Supplementary Table S4.xlsx]

## Sheet: subnetwork 3
Supplementary Table S4: Clinical information of GSE27020 cohort
Sample	DFS (months)	DFS status (1 = recurred)	Grade	Age
patient 1 HN2200a	45	0	1	54
patient 2 HN2201a	70	0	/	60
patient 3 HN2202ms	8	1	3	69
patient 4 HN2203ms	68	0	1	57
patient 5 HN2205ms	7	1	3	58
patient 6 HN2206ms	64	0	1	70
patient 7 HN2207ms	16	1	1	58
patient 8 HN2208ms	65	0	2	82
patient 9 HN2209ms	14	1	2	88
patient 10 HN2210ms	64	0	2	64
patient 11 HN2211ms	65	0	2	48
patient 12 HN2213ms	63	0	/	68
patient 13 HN2214ms	64	0	2	45
patient 14 HN2215ms	43	0	2	43
patient 15 HN2216ms	62	0	1	51
patient 16 HN2217ms	8	1	2	62
patient 17 HN2218ms	46	0	2	74
patient 18 HN2219ms	43	0	1	72
patient 19 HN2220ms	62	0	1	50
patient 20 HN2221ms	61	0	2	48
patient 21 HN2222ms	61	0	1	49
patient 22 HN2223ms	6	1	2	65
patient 23 HN2224ms	36	0	2	58
patient 24 HN2225ms	29	1	1	46
patient 25 HN2226ms	41	0	3	70
patient 26 HN2227ms	57	0	3	72
patient 27 HN2228ms	13	1	2	55
patient 28 HN2229ms	58	0	3	69
patient 29 HN2230ms	42	0	3	55
patient 30 HN2231ms	20	1	2	50
patient 31 HN2232ms	56	0	3	74
patient 32 HN2233ms	55	0	2	60
patient 33 HN2234ms	37	0	2	71
patient 34 HN2235ms	1	0	1	74
patient 35 HN2236ms	14	1	3	61
patient 36 HN2237ms	54	0	1	59
patient 37 HN2238ms	54	0	1	68
patient 38 HN2239ms	52	0	2	67
patient 39 HN2240ms	50	1	1	60
patient 40 HN2241ms	92	0	2	60
patient 41 HN2242ms	52	0	2	69
patient 42 HN2244ms	51	0	2	61
patient 43 HN2246ms	50	0	1	79
patient 44 HN2247ms	49	0	2	68
patient 45 HN2248ms	8	1	2	64
patient 46 HN2249ms	48	0	3	65
patient 47 HN2250ms	47	0	1	49
patient 48 HN2252ms	46	0	2	67
patient 49 HN2253ms	46	0	1	66
patient 50 HN2254ms	44	0	2	65
patient 51 HN2255ms	45	0	2	80
patient 52 HN2257ms	43	0	2	55
patient 53 HN2258ms	43	0	1	49
patient 54 HN2259ms	43	0	1	54
patient 55 HN2260ms	42	0	2	62
patient 56 HN2261ms	44	0	1	41
patient 57 HN2262ms	13	1	2	68
patient 58 HN2263ms	42	0	3	81
patient 59 HN2264ms	41	0	2	67
patient 60 HN2265ms	40	0	1	54
patient 61 HN2266ms	38	0	1	81
patient 62 HN2267ms	37	0	1	67
patient 63 HN2268ms	34	1	3	72
patient 64 HN2270ms	11	1	2	67
patient 65 HN2271ms	36	0	2	66
patient 66 HN2272ms	10	1	2	72
patient 67 HN2273ms	35	0	2	64
patient 68 HN2274ms	34	0	1	69
patient 69 HN2275ms	34	0	2	63
patient 70 HN2276ms	33	0	1	53
patient 71 HN2278ms	6	1	2	59
patient 72 HN2279ms	33	0	2	60
patient 73 HN2280ms	8	1	1	79
patient 74 HN2281ms	31	0	1	67
patient 75 HN2282ms	31	0	2	67
patient 76 HN2283ms	30	0	1	56
patient 77 HN2284ms	20	0	3	63
patient 78 HN2285ms	30	0	1	53
patient 79 HN2286ms	30	0	1	70
patient 80 HN2287ms	28	0	1	48
patient 81 HN2289ms	20	1	2	60
patient 82 HN2290ms	3	1	1	69
patient 83 HN2291ms	28	0	1	50
patient 84 HN2293ms	27	0	2	64
patient 85 HN2295ms	22	1	1	77
patient 86 HN2296ms	27	0	2	76
patient 87 HN2297ms	27	0	3	60
patient 88 HN2298ms	24	0	2	73
patient 89 HN2299ms	24	0	2	56
patient 90 HN2300ms	12	0	2	63
patient 91 HN2301ms	18	0	2	78
patient 92 HN2302ms	23	0	2	57
patient 93 HN2303ms	18	0	3	72
patient 94 HN2305ms	5	1	2	69
patient 95 HN2306ms	21	0	1	82
patient 96 HN2307ms	21	0	2	60
patient 97 HN2308ms	15	1	3	47
patient 98 HN2310ms	2	1	1	55
patient 99 HN2312ms	20	0	3	61
patient 100 HN2313ms	16	1	1	63
patient 101 HN2319ms	80	1	1	62
patient 102 HN2321ms	12	1	1	74
patient 103 HN2322ms	9	1	2	61
patient 104 HN2324ms	42	1	1	70
patient 105 HN2325ms	24	1	1	53
patient 106 HN2326ms	23	1	2	82
patient 107 HN2327ms	13	1	1	68
patient 108 HN2328ms	71	1	1	74
patient 109 HN2329ms	94	1	2	41
