# Supplementary material for: Development and Validation of an Immune-Related Prognostic Signature for Laryngeal Squamous Cell Carcinoma
Source: J Clin Med. 2026 Jul 9;15(14):5382. doi: 10.3390/jcm15145382 (PMC13412633; doi:10.3390/jcm15145382)
Supplement: Supplementary file 1 [file jcm-15-05382-s001.zip › Supplementary Table S5.xlsx]

## Sheet: Sheet1
Supplementary Table S5: Clinical information of qRT-PCR cohort
Variable	Case, n
Age
>60y	23
≤60y	7
Gender
Male	30
Female	0
Smoke
Yes	30
No	0
Drink
Yes	28
No	2
HPV
Negative	14
Positive	16
Primary site
Supraglottic	9
Glottic	21
Subglottic	0
TNM Stage
I	0
II	2
III	10
IV	18
Treatment regimens
Surgery	2
Surgery+RT	14
Surgery+CRT	14
